# Supplementary material for: Network topology and parameter estimation: from experimental design methods to gene regulatory network kinetics using a community based approach
Source: BMC Syst Biol. 2014 Feb 7;8:13. doi: 10.1186/1752-0509-8-13 (PMC3927870; doi:10.1186/1752-0509-8-13)
Supplement: Additional file 1 — Supplementary material files– Models and Submissions – model and data for challenge are provided as supplementary material as well as participants’ submissions. Models are provided in MATLAB and Systems Biology Markup Language (SBML format) and the submissions name reflects the rank except for the best performing teams. They are also available at the DREAM site (http://www.the-dream-project.org/challenges/network-topology-and-parameter-inference-challenge). [file 1752-0509-8-13-S1.zip › Submitted_solutions/model1_parameters/dream7_netparinf_parameters_model_1_10.txt]

p_degradation_rate	0.1
pro1_strength	1
pro2_strength	1
pro3_strength	4.8
pro4_strength	1.8
pro5_strength	1.3
pro6_strength	0.95
pro7_strength	0.8
pro8_strength	1
pro9_strength	3.5
rbs1_strength	1
rbs2_strength	3
rbs3_strength	3
rbs4_strength	1
rbs5_strength	1
rbs6_strength	0.9
rbs7_strength	2
rbs8_strength	6
rbs9_strength	3
v1_Kd	2.3432
v1_h	2
v2_Kd	1
v2_h	1
v3_Kd	0.5
v3_h	1
v4_Kd	0.5
v4_h	2
v5_Kd	1
v5_h	2
v6_Kd	2.6
v6_h	4
v7_Kd	2
v7_h	2
v8_Kd	1
v8_h	1
v9_Kd	0.8
v9_h	1
v10_Kd	1
v10_h	2
v11_Kd	2
v11_h	2
v12_Kd	0.14
v12_h	3
v13_Kd	0.2
v13_h	2
