# Supplementary material for: Network topology and parameter estimation: from experimental design methods to gene regulatory network kinetics using a community based approach
Source: BMC Syst Biol. 2014 Feb 7;8:13. doi: 10.1186/1752-0509-8-13 (PMC3927870; doi:10.1186/1752-0509-8-13)
Supplement: Additional file 1 — Supplementary material files– Models and Submissions – model and data for challenge are provided as supplementary material as well as participants’ submissions. Models are provided in MATLAB and Systems Biology Markup Language (SBML format) and the submissions name reflects the rank except for the best performing teams. They are also available at the DREAM site (http://www.the-dream-project.org/challenges/network-topology-and-parameter-inference-challenge). [file 1752-0509-8-13-S1.zip › Submitted_solutions/model1_parameters/dream7_netparinf_parameters_model_1_11.txt]

p_degradation_rate	0.1406
pro1_strength	5.5413
pro2_strength	0.8711
pro3_strength	4.6028
pro4_strength	1.5317
pro5_strength	1.0759
pro6_strength	1.0262
pro7_strength	0.8752
pro8_strength	4.5921
pro9_strength	3.6920
rbs1_strength	2.7315
rbs2_strength	3.5513
rbs3_strength	6.6216
rbs4_strength	1.1164
rbs5_strength	1.5992
rbs6_strength	7.0003
rbs7_strength	3.2938
rbs8_strength	6.0271
rbs9_strength	6.0974
v1_Kd		1.1700
v1_h	5.5514
v2_Kd		5.7751
v2_h	1.0980
v3_Kd		9.3216
v3_h	1.3195
v4_Kd		13.4203
v4_h	9.0307
v5_Kd		0.2562
v5_h	1.3880
v6_Kd		3.5630
v6_h	9.7077
v7_Kd		2.0105
v7_h	1.9235
v8_Kd		0.1200
v8_h	2.0000
v9_Kd		0.9218
v9_h	1.3445
v10_Kd	1.2656
v10_h	2.5860
v11_Kd	3.1677
v11_h	3.3625
v12_Kd	0.0256
v12_h	1.9216
v13_Kd	0.0620	
v13_h	1.2800
