# Supplementary material for: Network topology and parameter estimation: from experimental design methods to gene regulatory network kinetics using a community based approach
Source: BMC Syst Biol. 2014 Feb 7;8:13. doi: 10.1186/1752-0509-8-13 (PMC3927870; doi:10.1186/1752-0509-8-13)
Supplement: Additional file 1 — Supplementary material files– Models and Submissions – model and data for challenge are provided as supplementary material as well as participants’ submissions. Models are provided in MATLAB and Systems Biology Markup Language (SBML format) and the submissions name reflects the rank except for the best performing teams. They are also available at the DREAM site (http://www.the-dream-project.org/challenges/network-topology-and-parameter-inference-challenge). [file 1752-0509-8-13-S1.zip › Submitted_solutions/model1_parameters/dream7_netparinf_parameters_model_1_12.txt]

p_degradation_rate	0.054377968
pro1_strength	0.9176
pro2_strength	0.3914
pro3_strength	4.3747
pro4_strength	1.475093564
pro5_strength	1.2906
pro6_strength	1.0573
pro7_strength	0.767045378
pro8_strength	2.205743408
pro9_strength	4.6039
rbs1_strength	1.00E-05
rbs2_strength	1.00E-05
rbs3_strength	2.769335938
rbs4_strength	0.616796875
rbs5_strength	0.431445312
rbs6_strength	2.799804688
rbs7_strength	3.56
rbs8_strength	2.838333008
rbs9_strength	2.573828125
v1_Kd	0.0112
v1_h	1
v2_Kd	2.99E-12
v2_h	1.0412
v3_Kd	3.239
v3_h	1.2645
v4_Kd	0.3465
v4_h	1.1507
v5_Kd	0.9865
v5_h	4.4573
v6_Kd	2.6
v6_h	4
v7_Kd	1.973
v7_h	2.3034
v8_Kd	2.825
v8_h	1.0012
v9_Kd	1.13
v9_h	2
v10_Kd	0.611825313
v10_h	1.395652741
v11_Kd	2.09E-05
v11_h	1.937566854
v12_Kd	0.2
v12_h	2
v13_Kd	3.97
v13_h	32
