# Supplementary material for: Network topology and parameter estimation: from experimental design methods to gene regulatory network kinetics using a community based approach
Source: BMC Syst Biol. 2014 Feb 7;8:13. doi: 10.1186/1752-0509-8-13 (PMC3927870; doi:10.1186/1752-0509-8-13)
Supplement: Additional file 1 — Supplementary material files– Models and Submissions – model and data for challenge are provided as supplementary material as well as participants’ submissions. Models are provided in MATLAB and Systems Biology Markup Language (SBML format) and the submissions name reflects the rank except for the best performing teams. They are also available at the DREAM site (http://www.the-dream-project.org/challenges/network-topology-and-parameter-inference-challenge). [file 1752-0509-8-13-S1.zip › Submitted_solutions/model1_parameters/dream7_netparinf_parameters_model_1_2.txt]

p_degradation_rate	0.1
pro1_strength	16.018
pro2_strength	6.63358
pro3_strength	4.26665
pro4_strength	4.67634
pro5_strength	1.16866
pro6_strength	1.01615
pro7_strength	0.737093
pro8_strength	0.557588
pro9_strength	71.906
rbs1_strength	0.17663
rbs2_strength	1.97948
rbs3_strength	5.42657
rbs4_strength	1.11461
rbs5_strength	0.861408
rbs6_strength	4.636
rbs7_strength	4.62772
rbs8_strength	5.16494
rbs9_strength	8.37794
v1_Kd	77.922
v1_h	0.86101
v2_Kd	3.40905
v2_h	1.89755
v3_Kd	1.38765
v3_h	2.10736
v4_Kd	0.0410925
v4_h	1.36519
v5_Kd	0.435619
v5_h	1.04979
v6_Kd	0.501228
v6_h	3.03356
v7_Kd	1.66218
v7_h	2.08264
v8_Kd	6823.43
v8_h	0.572431
v9_Kd	122.291
v9_h	0.281906
v10_Kd	1.90139
v10_h	2.21925
v11_Kd	2.58343
v11_h	2.74943
v12_Kd	0.905681
v12_h	1.91074
v13_Kd	0.49209
v13_h	4.26455
