# Supplementary material for: Network topology and parameter estimation: from experimental design methods to gene regulatory network kinetics using a community based approach
Source: BMC Syst Biol. 2014 Feb 7;8:13. doi: 10.1186/1752-0509-8-13 (PMC3927870; doi:10.1186/1752-0509-8-13)
Supplement: Additional file 1 — Supplementary material files– Models and Submissions – model and data for challenge are provided as supplementary material as well as participants’ submissions. Models are provided in MATLAB and Systems Biology Markup Language (SBML format) and the submissions name reflects the rank except for the best performing teams. They are also available at the DREAM site (http://www.the-dream-project.org/challenges/network-topology-and-parameter-inference-challenge). [file 1752-0509-8-13-S1.zip › Submitted_solutions/model1_parameters/dream7_netparinf_parameters_model_1_3.txt]

p_degradation_rate	0.099767
pro1_strength	5.288626
pro2_strength	5.000596
pro3_strength	4.643499
pro4_strength	1.475957
pro5_strength	1.184518
pro6_strength	1.015419
pro7_strength	0.846028
pro8_strength	7.143719
pro9_strength	10.023435
rbs1_strength	2.450266
rbs2_strength	4.975995
rbs3_strength	5.045423
rbs4_strength	1.105295
rbs5_strength	0.852433
rbs6_strength	4.917237
rbs7_strength	1.952748
rbs8_strength	4.717903
rbs9_strength	4.609040
v1_Kd	2.3432
v1_h	2
v2_Kd	0.429150
v2_h	2.974573
v3_Kd	0.216040
v3_h	1.997252
v4_Kd	0.025497
v4_h	1.379776
v5_Kd	0.621405
v5_h	2.143444
v6_Kd	2.6
v6_h	4
v7_Kd	1.777577
v7_h	2.157375
v8_Kd	4.122404
v8_h	4.000000
v9_Kd	1.13
v9_h	2
v10_Kd	0.363429
v10_h	1.554974
v11_Kd	2.004090
v11_h	1.973753
v12_Kd	0.2
v12_h	2
v13_Kd	0.491939
v13_h	4.000000
