# Supplementary material for: Network topology and parameter estimation: from experimental design methods to gene regulatory network kinetics using a community based approach
Source: BMC Syst Biol. 2014 Feb 7;8:13. doi: 10.1186/1752-0509-8-13 (PMC3927870; doi:10.1186/1752-0509-8-13)
Supplement: Additional file 1 — Supplementary material files– Models and Submissions – model and data for challenge are provided as supplementary material as well as participants’ submissions. Models are provided in MATLAB and Systems Biology Markup Language (SBML format) and the submissions name reflects the rank except for the best performing teams. They are also available at the DREAM site (http://www.the-dream-project.org/challenges/network-topology-and-parameter-inference-challenge). [file 1752-0509-8-13-S1.zip › Submitted_solutions/model1_parameters/dream7_netparinf_parameters_model_1_4.txt]

p_degradation_rate	0.100609
pro1_strength	0.0330975
pro2_strength	0.785356
pro3_strength	5.12415
pro4_strength	1.57766
pro5_strength	1.34172
pro6_strength	1.069
pro7_strength	0.781593
pro8_strength	1.19188
pro9_strength	3.83901
rbs1_strength	10
rbs2_strength	5.34818
rbs3_strength	5.13147
rbs4_strength	1.10195
rbs5_strength	0.800278
rbs6_strength	4.89527
rbs7_strength	4.93897
rbs8_strength	5.33878
rbs9_strength	4.9979
v1_Kd	6.44478
v1_h	0.349828
v2_Kd	2.41401
v2_h	1.77345
v3_Kd	2.47353
v3_h	2.11116
v4_Kd	0.413909
v4_h	1.27911
v5_Kd	0.565425
v5_h	1.75155
v6_Kd	2.77473
v6_h	3.60609
v7_Kd	1.63181
v7_h	1.99627
v8_Kd	0.323906
v8_h	0.521469
v9_Kd	1.13
v9_h	2
v10_Kd	1.84847
v10_h	2.15571
v11_Kd	2.01607
v11_h	1.89139
v12_Kd	0.167954
v12_h	2.12718
v13_Kd	0.487085
v13_h	4.79715
