# Supplementary material for: Network topology and parameter estimation: from experimental design methods to gene regulatory network kinetics using a community based approach
Source: BMC Syst Biol. 2014 Feb 7;8:13. doi: 10.1186/1752-0509-8-13 (PMC3927870; doi:10.1186/1752-0509-8-13)
Supplement: Additional file 1 — Supplementary material files– Models and Submissions – model and data for challenge are provided as supplementary material as well as participants’ submissions. Models are provided in MATLAB and Systems Biology Markup Language (SBML format) and the submissions name reflects the rank except for the best performing teams. They are also available at the DREAM site (http://www.the-dream-project.org/challenges/network-topology-and-parameter-inference-challenge). [file 1752-0509-8-13-S1.zip › Submitted_solutions/model1_parameters/dream7_netparinf_parameters_model_1_5.txt]

p_degradation_rate	0.1000000000
pro1_strength	0.6979200000
pro2_strength	3.2564000000
pro3_strength	5.1314388000
pro4_strength	1.4475249322
pro5_strength	1.2597000000
pro6_strength	1.0000000000
pro7_strength	0.8474900000
pro8_strength	3.6081277052
pro9_strength	4.2264196406
rbs1_strength	0.1198800000
rbs2_strength	0.6240000000
rbs3_strength	5.2604000000
rbs4_strength	1.0990002000
rbs5_strength	0.8266114000
rbs6_strength	5.0000000000
rbs7_strength	5.7120000000
rbs8_strength	4.6573000000
rbs9_strength	3.6705719986
v1_Kd	0.7287900000
v1_h	1.0000000000
v2_Kd	1.5705000000
v2_h	2.0000000000
v3_Kd	1.8717400000
v3_h	1.0000000000
v4_Kd	0.3420000000
v4_h	2.0000000000
v5_Kd	0.7460400000
v5_h	2.0000000000
v6_Kd	2.0956000000
v6_h	3.0000000000
v7_Kd	1.5479000000
v7_h	2.0000000000
v8_Kd	20.0000000000
v8_h	1.0000000000
v9_Kd	1.2409000000
v9_h	3.0000000000
v10_Kd	1.0000000000
v10_h	2.0000000000
v11_Kd	2.0153000000
v11_h	2.0000000000
v12_Kd	0.1800000000
v12_h	2.0000000000
v13_Kd	0.5632300000
v13_h	4.0000000000
