# Supplementary material for: Network topology and parameter estimation: from experimental design methods to gene regulatory network kinetics using a community based approach
Source: BMC Syst Biol. 2014 Feb 7;8:13. doi: 10.1186/1752-0509-8-13 (PMC3927870; doi:10.1186/1752-0509-8-13)
Supplement: Additional file 1 — Supplementary material files– Models and Submissions – model and data for challenge are provided as supplementary material as well as participants’ submissions. Models are provided in MATLAB and Systems Biology Markup Language (SBML format) and the submissions name reflects the rank except for the best performing teams. They are also available at the DREAM site (http://www.the-dream-project.org/challenges/network-topology-and-parameter-inference-challenge). [file 1752-0509-8-13-S1.zip › Submitted_solutions/model1_parameters/dream7_netparinf_parameters_model_1_6.txt]

p_degradation_rate	0.098000
pro1_strength	2.450000
pro2_strength	2.600000
pro3_strength	5.000000
pro4_strength	1.500000
pro5_strength	1.310000
pro6_strength	1.000000
pro7_strength	0.830000
pro8_strength	3.870000
pro9_strength	1.820000
rbs1_strength	3.900000
rbs2_strength	1.000000
rbs3_strength	4.970000
rbs4_strength	1.080000
rbs5_strength	0.810000
rbs6_strength	5.000000
rbs7_strength	4.950000
rbs8_strength	5.280000
rbs9_strength	4.090000
v1_Kd	2.343200
v1_h	2.000000
v2_Kd	2.500000
v2_h	1.500000
v3_Kd	3.300000
v3_h	2.000000
v4_Kd	1.500000
v4_h	1.000000
v5_Kd	0.570000
v5_h	2.000000
v6_Kd	2.530000
v6_h	3.300000
v7_Kd	1.710000
v7_h	2.000000
v8_Kd	0.034000
v8_h	1.500000
v9_Kd	1.590000
v9_h	3.800000
v10_Kd	1.450000
v10_h	2.000000
v11_Kd	1.890000
v11_h	2.100000
v12_Kd	0.160000
v12_h	2.400000
v13_Kd	0.570000
v13_h	3.800000
