# Supplementary material for: Network topology and parameter estimation: from experimental design methods to gene regulatory network kinetics using a community based approach
Source: BMC Syst Biol. 2014 Feb 7;8:13. doi: 10.1186/1752-0509-8-13 (PMC3927870; doi:10.1186/1752-0509-8-13)
Supplement: Additional file 1 — Supplementary material files– Models and Submissions – model and data for challenge are provided as supplementary material as well as participants’ submissions. Models are provided in MATLAB and Systems Biology Markup Language (SBML format) and the submissions name reflects the rank except for the best performing teams. They are also available at the DREAM site (http://www.the-dream-project.org/challenges/network-topology-and-parameter-inference-challenge). [file 1752-0509-8-13-S1.zip › Submitted_solutions/model1_parameters/dream7_netparinf_parameters_model_1_7.txt]

p_degradation_rate	0.1000
pro1_strength	35.6449
pro2_strength	29.4141
pro3_strength	4.8557
pro4_strength	1.4434
pro5_strength	1.1586
pro6_strength	1.0000
pro7_strength	0.7406
pro8_strength	3.7424
pro9_strength	3.8768
rbs1_strength	13.2526
rbs2_strength	11.5710
rbs3_strength	4.7832
rbs4_strength	1.1074
rbs5_strength	0.7692
rbs6_strength	4.8000
rbs7_strength	5.0000
rbs8_strength	5.5135
rbs9_strength	5.0275
v1_Kd	5.4439
v1_h	1.0096
v2_Kd	6.8738
v2_h	3.2343
v3_Kd	5.4327
v3_h	1.0521
v4_Kd	0.2620
v4_h	2.0000
v5_Kd	0.8707
v5_h	2.3679
v6_Kd	2.5751
v6_h	4.0000
v7_Kd	1.6281
v7_h	2.2927
v8_Kd	0.1200
v8_h	2.0000
v9_Kd	1.4176
v9_h	3.0000
v10_Kd	0.8584
v10_h	2.0000
v11_Kd	1.6960
v11_h	2.0000
v12_Kd	0.1475
v12_h	3.0000
v13_Kd	0.4803
v13_h	2.0000
