# Supplementary material for: Network topology and parameter estimation: from experimental design methods to gene regulatory network kinetics using a community based approach
Source: BMC Syst Biol. 2014 Feb 7;8:13. doi: 10.1186/1752-0509-8-13 (PMC3927870; doi:10.1186/1752-0509-8-13)
Supplement: Additional file 1 — Supplementary material files– Models and Submissions – model and data for challenge are provided as supplementary material as well as participants’ submissions. Models are provided in MATLAB and Systems Biology Markup Language (SBML format) and the submissions name reflects the rank except for the best performing teams. They are also available at the DREAM site (http://www.the-dream-project.org/challenges/network-topology-and-parameter-inference-challenge). [file 1752-0509-8-13-S1.zip › Submitted_solutions/model1_parameters/dream7_netparinf_parameters_model_1_8.txt]

p_degradation_rate	0.0980909270721535
pro1_strength	0.000161299574692059
pro2_strength	0.0119639742125574
pro3_strength	4.22779173579179
pro4_strength	2.48177771799689
pro5_strength	1.33163387315348
pro6_strength	1.01474680933263
pro7_strength	0.791135635860565
pro8_strength	2.86780181993855
pro9_strength	4.38722803530855
rbs1_strength	0.0162875734187004
rbs2_strength	1.03283842252816
rbs3_strength	5.15326739985879
rbs4_strength	1.24496052884171
rbs5_strength	0.70814378014585
rbs6_strength	4.80564350729791
rbs7_strength	4.28484259696827
rbs8_strength	5.0513277249609
rbs9_strength	4.40880875223469
v1_Kd	0.339652062410929
v1_h	0.0964733387179428
v2_Kd	0.292786189555368
v2_h	0.165388113529317
v3_Kd	44.0206928117019
v3_h	0.13312000128687
v4_Kd	1.67373261167295
v4_h	0.0590234335537878
v5_Kd	0.0532379736341022
v5_h	2.4977907635615
v6_Kd	2.64699617242222
v6_h	3.85641687587356
v7_Kd	1.67380957037166
v7_h	2.15716663868403
v8_Kd	0.0352981808286604
v8_h	0.125066248483653
v9_Kd	3.40607777039323
v9_h	0.270336915403674
v10_Kd	0.689282992002552
v10_h	1.52247537136955
v11_Kd	2.25151535104031
v11_h	2.35717155418303
v12_Kd	0.351841764206523
v12_h	0.813811685570936
v13_Kd	0.466113620660283
v13_h	7.24954741984239
