# Supplementary material for: Network topology and parameter estimation: from experimental design methods to gene regulatory network kinetics using a community based approach
Source: BMC Syst Biol. 2014 Feb 7;8:13. doi: 10.1186/1752-0509-8-13 (PMC3927870; doi:10.1186/1752-0509-8-13)
Supplement: Additional file 1 — Supplementary material files– Models and Submissions – model and data for challenge are provided as supplementary material as well as participants’ submissions. Models are provided in MATLAB and Systems Biology Markup Language (SBML format) and the submissions name reflects the rank except for the best performing teams. They are also available at the DREAM site (http://www.the-dream-project.org/challenges/network-topology-and-parameter-inference-challenge). [file 1752-0509-8-13-S1.zip › Submitted_solutions/model1_parameters/dream7_netparinf_parameters_model_1_9.txt]

p_degradation_rate	0.10818541668305
pro1_strength	0.7494448
pro2_strength	66.91257
pro3_strength	4.24317380150975
pro4_strength	7.47820915742492
pro5_strength	1.26576193077286
pro6_strength	0.950887302982358
pro7_strength	0.706267143702013
pro8_strength	0.534807079674365
pro9_strength	3.08275364415752
rbs1_strength	1.397863
rbs2_strength	1.192664
rbs3_strength	6.53633893052862
rbs4_strength	1.17490200917484
rbs5_strength	0.897163485882275
rbs6_strength	5.69045305499897
rbs7_strength	5.78593139010638
rbs8_strength	6.10214607588627
rbs9_strength	5.09604149696194
v1_Kd	2.3432
v1_h	2.0
v2_Kd	24.35395
v2_h	1.588471
v3_Kd	3.198689
v3_h	60.54
v4_Kd	0.262
v4_h	2.0
v5_Kd	0.332196037008692
v5_h	11.9621493414454
v6_Kd	3.40276855961805
v6_h	3.58853768432841
v7_Kd	1.13105447237183
v7_h	1.40479124151036
v8_Kd	21.69740
v8_h	36.78821
v9_Kd	16.1412505127822
v9_h	1.24720329394627
v10_Kd	4.3549496036647
v10_h	8.70297001572628
v11_Kd	1.82068615386012
v11_h	1.95529787521506
v12_Kd	0.121937281887065
v12_h	2.02459843507699
v13_Kd	0.401019772309566
v13_h	5.60989690260241
