# Supplementary material for: Network topology and parameter estimation: from experimental design methods to gene regulatory network kinetics using a community based approach
Source: BMC Syst Biol. 2014 Feb 7;8:13. doi: 10.1186/1752-0509-8-13 (PMC3927870; doi:10.1186/1752-0509-8-13)
Supplement: Additional file 1 — Supplementary material files– Models and Submissions – model and data for challenge are provided as supplementary material as well as participants’ submissions. Models are provided in MATLAB and Systems Biology Markup Language (SBML format) and the submissions name reflects the rank except for the best performing teams. They are also available at the DREAM site (http://www.the-dream-project.org/challenges/network-topology-and-parameter-inference-challenge). [file 1752-0509-8-13-S1.zip › Submitted_solutions/model1_timecourses/dream7_netparinf_timecourse_model_1_7.txt]

Time	p3	p5	p8
0	1	1	1
0.5	2.9439 1.7646 2.9286
1	6.4863 3.8176 7.5712
1.5	9.3186 6.6303 13.4008
2	11.0879 9.8336 18.8512
2.5	12.0301 13.2025 22.7169
3	12.4125 16.6024 24.8902
3.5	12.4367 19.9550 25.8024
4	12.2397 23.2160 25.8899
4.5	11.9106 26.3616 25.4704
5	11.5068 29.3802 24.7538
5.5	11.0645 32.2675 23.8739
6	10.6062 35.0236 22.9135
6.5	10.1460 37.6510 21.9235
7	9.6923 40.1538 20.9342
7.5	9.2503 42.5364 19.9637
8	8.8226 44.8040 19.0221
8.5	8.4110 46.9616 18.1151
9	8.0161 49.0142 17.2451
9.5	7.6381 50.9666 16.4131
10	7.2767 52.8238 15.6187
10.5	6.9315 54.5901 14.8613
11	6.6022 56.2700 14.1396
11.5	6.2882 57.8676 13.4523
12	5.9888 59.3868 12.7980
12.5	5.7034 60.8314 12.1753
13	5.4315 62.2051 11.5826
13.5	5.1725 63.5112 11.0187
14	4.9258 64.7529 10.4821
14.5	4.6908 65.9334 9.9715
15	4.4670 67.0555 9.4858
15.5	4.2540 68.1218 9.0237
16	4.0511 69.1353 8.5841
16.5	3.8579 70.0983 8.1658
17	3.6740 71.0128 7.7680
17.5	3.4989 71.8817 7.3894
18	3.3323 72.7064 7.0294
18.5	3.1736 73.4895 6.6868
19	3.0226 74.2323 6.3610
19.5	2.8788 74.9372 6.0509
20	2.7420 75.6050 5.7561
