# Supplementary material for: Network topology and parameter estimation: from experimental design methods to gene regulatory network kinetics using a community based approach
Source: BMC Syst Biol. 2014 Feb 7;8:13. doi: 10.1186/1752-0509-8-13 (PMC3927870; doi:10.1186/1752-0509-8-13)
Supplement: Additional file 1 — Supplementary material files– Models and Submissions – model and data for challenge are provided as supplementary material as well as participants’ submissions. Models are provided in MATLAB and Systems Biology Markup Language (SBML format) and the submissions name reflects the rank except for the best performing teams. They are also available at the DREAM site (http://www.the-dream-project.org/challenges/network-topology-and-parameter-inference-challenge). [file 1752-0509-8-13-S1.zip › Submitted_solutions/model2_parameters/dream7_netparinf_parameters_model_2_10.txt]

p1_synthesis_rate	69.4166856450124
p2_synthesis_rate	0.197902562976822
p3_synthesis_rate_1	61.216887832442
p3_synthesis_rate_2	0.0421404574
p4_synthesis_rate_1	1.48789824378623
p4_synthesis_rate_2	0.0286306896362892
p5_synthesis_rate_1	2.70999358346357
p5_synthesis_rate_2	0.474941114865954
p5_synthesis_rate_3	0.0504107731387128
p6_synthesis_rate	33.5809738434088
p7_synthesis_rate	23.986004489213
p8_synthesis_rate	4.7345240699146
p9_synthesis_rate	13.6178699764582
p10_synthesis_rate	79.6493155297906
p11_synthesis_rate	0.0106404597999313
p1_synthesis_rate_2	0.0311257762822757
p1_degradation_rate	0.146058568849974
p2_degradation_rate	12.0851386215896
p3_degradation_rate	0.0449107190531519
p4_degradation_rate	7.73146287634083
p5_degradation_rate	51.7706346562169
p6_degradation_rate	0.033502902726154
p7_degradation_rate	0.0204470330146918
p8_degradation_rate	5.42208099736577
p9_degradation_rate	10.0596137926577
p10_degradation_rate	71.6281185626796
p11_degradation_rate	0.0192829600336128
r6_basal	0.0199067693606668
r11_basal	0.385273421541973
r1_Kd	0.485330907233117
r1_h	0.198362387002913
r2_Kd	0.0126688046792903
r2_h	0.0154606183371677
r3_Kd	9.23130450841692
r3_h	0.0506470636992464
r4_Kd	51.4059945687581
r4_h	0.0839383193696491
r5_Kd	3.24954772257807
r5_h	1.55249569818282
r6_Kd	0.0485426051043565
r6_h	10.7597321284332
r7_Kd	1.19544015995126
r7_h	1.08365658244028
r8_Kd	30.2682726472558
r8_h	20.1534942433295
r9_Kd	48.0118230883435
r9_h	0.0832314056235996
r10_Kd	1.45760065095522
r10_h	0.0334748229945896
r11_Kd	5.47054444785831
r11_h	0.0163250324379414
r12_Kd	0.130572793029005
r12_h	0.0234552877701651
r13_Kd	0.823634990357339
r13_h	2.21547077816385
r14_Kd	0.0101409382450815
r14_h	1.78339036512563
r15_Kd	8.40999061547935
r15_h	0.174086196086637
r16_Kd	0.439743073015384
r16_h	0.304677983639699
