# Supplementary material for: Network topology and parameter estimation: from experimental design methods to gene regulatory network kinetics using a community based approach
Source: BMC Syst Biol. 2014 Feb 7;8:13. doi: 10.1186/1752-0509-8-13 (PMC3927870; doi:10.1186/1752-0509-8-13)
Supplement: Additional file 1 — Supplementary material files– Models and Submissions – model and data for challenge are provided as supplementary material as well as participants’ submissions. Models are provided in MATLAB and Systems Biology Markup Language (SBML format) and the submissions name reflects the rank except for the best performing teams. They are also available at the DREAM site (http://www.the-dream-project.org/challenges/network-topology-and-parameter-inference-challenge). [file 1752-0509-8-13-S1.zip › Submitted_solutions/model2_parameters/dream7_netparinf_parameters_model_2_11.txt]

p1_synthesis_rate	73.461437
p2_synthesis_rate	64.2532
p3_synthesis_rate_1	30.1126
p3_synthesis_rate_2	54.3334
p4_synthesis_rate_1	1.1475
p4_synthesis_rate_2	40.8076
p5_synthesis_rate_1	76.1872
p5_synthesis_rate_2	32.2255
p5_synthesis_rate_3	1.2864
p6_synthesis_rate	35.7941
p7_synthesis_rate	0.1510
p8_synthesis_rate	16.5549
p9_synthesis_rate	99.8837
p10_synthesis_rate	33.5856
p11_synthesis_rate	1296.9331
p8_synthesis_rate_2	152.0391
p1_degradation_rate	0.1186
p2_degradation_rate	0.0950
p3_degradation_rate	0.0000078
p4_degradation_rate	0.6508
p5_degradation_rate	1.2681
p6_degradation_rate	0.4836
p7_degradation_rate	0.5937
p8_degradation_rate	0.5348
p9_degradation_rate	0.4201
p10_degradation_rate	0.2350
p11_degradation_rate	0.2084
r6_basal	8.4864
r11_basal	239.4329
r1_Kd	77.92202482
r1_h	0.86101287
r2_Kd	21.5030
r2_h	8.8811
r3_Kd	46.4500
r3_h	6.7777
r4_Kd	173.3179
r4_h	6.2280
r5_Kd	1530.2278
r5_h	6.1496
r6_Kd	31.8148
r6_h	7.8386
r7_Kd	3574.5285
r7_h	4.4137
r8_Kd	48.8771
r8_h	4.4507
r9_Kd	337.0519
r9_h	3.9063
r10_Kd	85.8518
r10_h	9.0242
r11_Kd	92.7671
r11_h	8.0297
r12_Kd	2.9306
r12_h	0.0990
r13_Kd	103.6791
r13_h	5.6701
r14_Kd	86.6033
r14_h	3.8144
r15_Kd	46.8614
r15_h	18.2554
r16_Kd	163.6553
r16_h	6.1132
