# Supplementary material for: Network topology and parameter estimation: from experimental design methods to gene regulatory network kinetics using a community based approach
Source: BMC Syst Biol. 2014 Feb 7;8:13. doi: 10.1186/1752-0509-8-13 (PMC3927870; doi:10.1186/1752-0509-8-13)
Supplement: Additional file 1 — Supplementary material files– Models and Submissions – model and data for challenge are provided as supplementary material as well as participants’ submissions. Models are provided in MATLAB and Systems Biology Markup Language (SBML format) and the submissions name reflects the rank except for the best performing teams. They are also available at the DREAM site (http://www.the-dream-project.org/challenges/network-topology-and-parameter-inference-challenge). [file 1752-0509-8-13-S1.zip › Submitted_solutions/model2_parameters/dream7_netparinf_parameters_model_2_12.txt]

p1_synthesis_rate	1.3015363580
p2_synthesis_rate	0.0000100000
p3_synthesis_rate_1	2.4577806130
p3_synthesis_rate_2	1.0640237940
p4_synthesis_rate_1	0.3463118380
p4_synthesis_rate_2	1.8631863210
p5_synthesis_rate_1	0.5164113170
p5_synthesis_rate_2	0.6276475510
p5_synthesis_rate_3	1.7400423250
p6_synthesis_rate	1.7550720950
p7_synthesis_rate	1.6357449440
p8_synthesis_rate	1.2152463150
p9_synthesis_rate	0.0228492430
p10_synthesis_rate	1.1813375010
p11_synthesis_rate	1.4829316940
p11_synthesis_rate_2	0.9736181620
p1_degradation_rate	0.0000000752
p2_degradation_rate	1.6356094360
p3_degradation_rate	0.0000100000
p4_degradation_rate	0.1827491670
p5_degradation_rate	0.0576270850
p6_degradation_rate	0.0000100000
p7_degradation_rate	0.0140543270
p8_degradation_rate	0.0000100000
p9_degradation_rate	0.0000100000
p10_degradation_rate	0.0000100000
p11_degradation_rate	0.0000100000
r6_basal	0.6762355630
r11_basal	1.3279117950
r1_Kd	0.3306845840
r1_h	0.6750024720
r2_Kd	0.0000100000
r2_h	0.3439075930
r3_Kd	0.7093412760
r3_h	2.0146458420
r4_Kd	2.1196455790
r4_h	1.2693176830
r5_Kd	2.1628112200
r5_h	0.6266285050
r6_Kd	0.0000000232
r6_h	2.3301997760
r7_Kd	1.6872281790
r7_h	1.0942257960
r8_Kd	1.5086889990
r8_h	2.4973120710
r9_Kd	1.3323557310
r9_h	1.9600000000
r10_Kd	1.2005781240
r10_h	1.0645210130
r11_Kd	0.8457576330
r11_h	1.0541609110
r12_Kd	1.4109874330
r12_h	2.2082500360
r13_Kd	0.7503281110
r13_h	1.5521904690
r14_Kd	1.1374209980
r14_h	1.7524247290
r15_Kd	0.0009180900
r15_h	1.6331448460
r16_Kd	0.8142715800
r16_h	1.5600000000
