# Supplementary material for: Network topology and parameter estimation: from experimental design methods to gene regulatory network kinetics using a community based approach
Source: BMC Syst Biol. 2014 Feb 7;8:13. doi: 10.1186/1752-0509-8-13 (PMC3927870; doi:10.1186/1752-0509-8-13)
Supplement: Additional file 1 — Supplementary material files– Models and Submissions – model and data for challenge are provided as supplementary material as well as participants’ submissions. Models are provided in MATLAB and Systems Biology Markup Language (SBML format) and the submissions name reflects the rank except for the best performing teams. They are also available at the DREAM site (http://www.the-dream-project.org/challenges/network-topology-and-parameter-inference-challenge). [file 1752-0509-8-13-S1.zip › Submitted_solutions/model2_parameters/dream7_netparinf_parameters_model_2_1crux.txt]

p1_synthesis_rate	894.0795
p2_synthesis_rate	1661.5684
p3_synthesis_rate_1	0.0614
p3_synthesis_rate_2	316.5865
p4_synthesis_rate_1	2.4356
p4_synthesis_rate_2	133.8548
p5_synthesis_rate_1	844.5418
p5_synthesis_rate_2	58.4875
p5_synthesis_rate_3	330.2619
p6_synthesis_rate	121.1977
p7_synthesis_rate	2111.9958
p8_synthesis_rate	1085.2426
p9_synthesis_rate	485.7634
p10_synthesis_rate	1488.1596
p11_synthesis_rate	0.7449
p11_synthesis_rate_2	100000.0000
p1_degradation_rate	1.8156
p2_degradation_rate	2.4585
p3_degradation_rate	1.9696
p4_degradation_rate	1.8128
p5_degradation_rate	2.6699
p6_degradation_rate	1.7041
p7_degradation_rate	2.5451
p8_degradation_rate	1.8572
p9_degradation_rate	2.0062
p10_degradation_rate	1.8850
p11_degradation_rate	6.1507
r6_basal	6.5768
r11_basal	0.0100
r1_Kd	77.92202481922
r1_h	0.86101287
r2_Kd	83.1506
r2_h	1.9825
r3_Kd	86.0582
r3_h	2.8853
r4_Kd	0.0381
r4_h	1.0285
r5_Kd	67.9988
r5_h	1.0558
r6_Kd	245.5027
r6_h	2.0148
r7_Kd	142.2080
r7_h	1.9627
r8_Kd	22.2403
r8_h	2.3341
r9_Kd	971.4738
r9_h	2.1310
r10_Kd	501.2647
r10_h	1.3508
r11_Kd	109.0558
r11_h	1.8111
r12_Kd	56.1670
r12_h	2.0616
r13_Kd	49.0507
r13_h	3.1472
r14_Kd	26.4693
r14_h	2.7953
r15_Kd	98.0406
r15_h	2.5171
r16_Kd	100.0760
r16_h	3.1384
