# Supplementary material for: Network topology and parameter estimation: from experimental design methods to gene regulatory network kinetics using a community based approach
Source: BMC Syst Biol. 2014 Feb 7;8:13. doi: 10.1186/1752-0509-8-13 (PMC3927870; doi:10.1186/1752-0509-8-13)
Supplement: Additional file 1 — Supplementary material files– Models and Submissions – model and data for challenge are provided as supplementary material as well as participants’ submissions. Models are provided in MATLAB and Systems Biology Markup Language (SBML format) and the submissions name reflects the rank except for the best performing teams. They are also available at the DREAM site (http://www.the-dream-project.org/challenges/network-topology-and-parameter-inference-challenge). [file 1752-0509-8-13-S1.zip › Submitted_solutions/model2_parameters/dream7_netparinf_parameters_model_2_2.txt]

p1_synthesis_rate	1130.53
p2_synthesis_rate	1223.22
p3_synthesis_rate_1	285.846
p3_synthesis_rate_2	9393.21
p4_synthesis_rate_1	2.34986
p4_synthesis_rate_2	695.366
p5_synthesis_rate_1	3739.61
p5_synthesis_rate_2	155.406
p5_synthesis_rate_3	875.61
p6_synthesis_rate	244.241
p7_synthesis_rate	1347.49
p8_synthesis_rate	1118.62
p9_synthesis_rate	650.577
p10_synthesis_rate	2726.62
p11_synthesis_rate	1.5526
p11_synthesis_rate_2	146973
p1_degradation_rate	2.14582
p2_degradation_rate	0.911853
p3_degradation_rate	3.83274
p4_degradation_rate	1.40117
p5_degradation_rate	7.46599
p6_degradation_rate	3.20723
p7_degradation_rate	2.14694
p8_degradation_rate	1.78475
p9_degradation_rate	2.60148
p10_degradation_rate	1.56861
p11_degradation_rate	8.73877
r6_basal	0.001
r11_basal	0.0170338
r1_Kd	77.92202482
r1_h	0.86101287
r2_Kd	68.493
r2_h	3.38565
r3_Kd	630.25
r3_h	5.07374
r4_Kd	63.3938
r4_h	2.76615
r5_Kd	31.4808
r5_h	1.46546
r6_Kd	306.634
r6_h	2.72672
r7_Kd	93.7613
r7_h	1.98567
r8_Kd	5.13534
r8_h	10
r9_Kd	59.8191
r9_h	2.07336
r10_Kd	1000
r10_h	0.993911
r11_Kd	105.006
r11_h	2.68039
r12_Kd	7.88075
r12_h	0.89135
r13_Kd	21.5919
r13_h	1.13916
r14_Kd	22.5537
r14_h	2.44169
r15_Kd	90.7184
r15_h	2.74049
r16_Kd	48.7478
r16_h	3.9404
