# Supplementary material for: Network topology and parameter estimation: from experimental design methods to gene regulatory network kinetics using a community based approach
Source: BMC Syst Biol. 2014 Feb 7;8:13. doi: 10.1186/1752-0509-8-13 (PMC3927870; doi:10.1186/1752-0509-8-13)
Supplement: Additional file 1 — Supplementary material files– Models and Submissions – model and data for challenge are provided as supplementary material as well as participants’ submissions. Models are provided in MATLAB and Systems Biology Markup Language (SBML format) and the submissions name reflects the rank except for the best performing teams. They are also available at the DREAM site (http://www.the-dream-project.org/challenges/network-topology-and-parameter-inference-challenge). [file 1752-0509-8-13-S1.zip › Submitted_solutions/model2_parameters/dream7_netparinf_parameters_model_2_3.txt]

p1_synthesis_rate	379.888271
p2_synthesis_rate	2097.908981
p3_synthesis_rate_1	288.521277
p3_synthesis_rate_2	5.494595
p4_synthesis_rate_1	6.975656
p4_synthesis_rate_2	66.527517
p5_synthesis_rate_1	347.035726
p5_synthesis_rate_2	103.923608
p5_synthesis_rate_3	8.659073
p6_synthesis_rate	111.045596
p7_synthesis_rate	0.172695
p8_synthesis_rate	79684.589322
p9_synthesis_rate	378.839990
p10_synthesis_rate	166.610860
p11_synthesis_rate	13993.757218
p11_synthesis_rate_2	12.425820
p1_degradation_rate	0.678893
p2_degradation_rate	0.632704
p3_degradation_rate	0.845746
p4_degradation_rate	2.849799
p5_degradation_rate	3.287368
p6_degradation_rate	1.557156
p7_degradation_rate	16.375963
p8_degradation_rate	3.352340
p9_degradation_rate	1.611263
p10_degradation_rate	0.696458
p11_degradation_rate	5.296455
r6_basal	2.783266
r11_basal	2.242703
r1_Kd	77.922000
r1_h	0.861000
r2_Kd	20.752844
r2_h	2.000000
r3_Kd	27.026276
r3_h	2.000000
r4_Kd	6.299085
r4_h	2.000000
r5_Kd	15.726156
r5_h	2.000000
r6_Kd	3.750242
r6_h	2.000000
r7_Kd	62.544451
r7_h	2.000000
r8_Kd	11670.118462
r8_h	2.000000
r9_Kd	2407.936173
r9_h	2.000000
r10_Kd	12.692910
r10_h	2.000000
r11_Kd	49.169730
r11_h	2.000000
r12_Kd	425.406166
r12_h	2.000000
r13_Kd	203.460744
r13_h	4.000000
r14_Kd	21.426839
r14_h	2.000000
r15_Kd	79.615844
r15_h	2.000000
r16_Kd	119.705609
r16_h	2.000000
