# Supplementary material for: Network topology and parameter estimation: from experimental design methods to gene regulatory network kinetics using a community based approach
Source: BMC Syst Biol. 2014 Feb 7;8:13. doi: 10.1186/1752-0509-8-13 (PMC3927870; doi:10.1186/1752-0509-8-13)
Supplement: Additional file 1 — Supplementary material files– Models and Submissions – model and data for challenge are provided as supplementary material as well as participants’ submissions. Models are provided in MATLAB and Systems Biology Markup Language (SBML format) and the submissions name reflects the rank except for the best performing teams. They are also available at the DREAM site (http://www.the-dream-project.org/challenges/network-topology-and-parameter-inference-challenge). [file 1752-0509-8-13-S1.zip › Submitted_solutions/model2_parameters/dream7_netparinf_parameters_model_2_4.txt]

p1_synthesis_rate	650
p2_synthesis_rate	2.1875e+03
p3_synthesis_rate_1	430.5560
p3_synthesis_rate_2	222.2220
p4_synthesis_rate_1	124.5940
p4_synthesis_rate_2	78.3419
p5_synthesis_rate_1	10.6558
p5_synthesis_rate_2	220
p5_synthesis_rate_3	220
p6_synthesis_rate	119.7930
p7_synthesis_rate	1.1300
p8_synthesis_rate	431.1110
p9_synthesis_rate	582.0600
p10_synthesis_rate	427.3330
p11_synthesis_rate	3.3293e+03
p5_synthesis_rate_2	10
p1_degradation_rate	2.5007
p2_degradation_rate	3.2229
p3_degradation_rate	3.6111
p4_degradation_rate	1.4213
p5_degradation_rate	1.6530
p6_degradation_rate	1.6211
p7_degradation_rate	1.2550
p8_degradation_rate	1.2722
p9_degradation_rate	2.2156
p10_degradation_rate	1.4000
p11_degradation_rate	1.0643
r6_basal	0.000000001
r11_basal	100
r1_Kd	77.92
r1_h	0.86
r2_Kd	60.9440
r2_h	1
r3_Kd	126.1180
r3_h	3.3152
r4_Kd	291.6710
r4_h	1.2917
r5_Kd	72.2106
r5_h	8
r6_Kd	32.5943
r6_h	1.3433
r7_Kd	141.1862
r7_h	2.5707
r8_Kd	52.9534
r8_h	4.7258
r9_Kd	1500
r9_h	2
r10_Kd	78.5084
r10_h	2.6287
r11_Kd	38.3242
r11_h	3.8609
r12_Kd	80
r12_h	1
r13_Kd	0.2100
r13_h	0.6700
r14_Kd	30.0095
r14_h	2.4533
r15_Kd	120.2860
r15_h	2.4779
r16_Kd	6.0094
r16_h	0.9180
