# Supplementary material for: Network topology and parameter estimation: from experimental design methods to gene regulatory network kinetics using a community based approach
Source: BMC Syst Biol. 2014 Feb 7;8:13. doi: 10.1186/1752-0509-8-13 (PMC3927870; doi:10.1186/1752-0509-8-13)
Supplement: Additional file 1 — Supplementary material files– Models and Submissions – model and data for challenge are provided as supplementary material as well as participants’ submissions. Models are provided in MATLAB and Systems Biology Markup Language (SBML format) and the submissions name reflects the rank except for the best performing teams. They are also available at the DREAM site (http://www.the-dream-project.org/challenges/network-topology-and-parameter-inference-challenge). [file 1752-0509-8-13-S1.zip › Submitted_solutions/model2_parameters/dream7_netparinf_parameters_model_2_5.txt]

p1_synthesis_rate	889.1530
p2_synthesis_rate	934.3086
p3_synthesis_rate_1	522.9353
p3_synthesis_rate_2	88.4962
p4_synthesis_rate_1	3.2279
p4_synthesis_rate_2	105.4262
p5_synthesis_rate_1	719.9488
p5_synthesis_rate_2	54.0481
p5_synthesis_rate_3	40.3512
p6_synthesis_rate	70.0000
p7_synthesis_rate	196.1328
p8_synthesis_rate	457.5343
p9_synthesis_rate	634.9533
p10_synthesis_rate	578.4144
p11_synthesis_rate	6.8556
p11_synthesis_rate_2	5200
p1_degradation_rate	1.4067
p2_degradation_rate	3.2070
p3_degradation_rate	1.5896
p4_degradation_rate	2.0372
p5_degradation_rate	2.3583
p6_degradation_rate	1.0000
p7_degradation_rate	2.5580
p8_degradation_rate	0.8715
p9_degradation_rate	2.8149
p10_degradation_rate	1.3751
p11_degradation_rate	16.0841
r6_basal	29.9275
r11_basal	0.1655
r1_Kd	77.9220
r1_h	0.8610
r2_Kd	58.0635
r2_h	2.1099
r3_Kd	159.6768
r3_h	8.1926
r4_Kd	302.9667
r4_h	1.9479
r5_Kd	180.1530
r5_h	2.6673
r6_Kd	146.3994
r6_h	2.8544
r7_Kd	168.1346
r7_h	4
r8_Kd	56.1902
r8_h	30.5198
r9_Kd	47.0445
r9_h	1.9439
r10_Kd	2.0751
r10_h	71.4823
r11_Kd	58.2705
r11_h	4.6404
r12_Kd	7.2058
r12_h	7.2350
r13_Kd	56.9412
r13_h	3.1195
r14_Kd	11.7776
r14_h	1.7862
r15_Kd	75.9999
r15_h	2.1536
r16_Kd	113.8449
r16_h	3.1174
