# Supplementary material for: Network topology and parameter estimation: from experimental design methods to gene regulatory network kinetics using a community based approach
Source: BMC Syst Biol. 2014 Feb 7;8:13. doi: 10.1186/1752-0509-8-13 (PMC3927870; doi:10.1186/1752-0509-8-13)
Supplement: Additional file 1 — Supplementary material files– Models and Submissions – model and data for challenge are provided as supplementary material as well as participants’ submissions. Models are provided in MATLAB and Systems Biology Markup Language (SBML format) and the submissions name reflects the rank except for the best performing teams. They are also available at the DREAM site (http://www.the-dream-project.org/challenges/network-topology-and-parameter-inference-challenge). [file 1752-0509-8-13-S1.zip › Submitted_solutions/model2_parameters/dream7_netparinf_parameters_model_2_6.txt]

p1_synthesis_rate	6065.28
p2_synthesis_rate	1277.47
p3_synthesis_rate_1	41.7443
p3_synthesis_rate_2	134.504
p4_synthesis_rate_1	1.34283
p4_synthesis_rate_2	166.33
p5_synthesis_rate_1	298.709
p5_synthesis_rate_2	3.70818
p5_synthesis_rate_3	22.1701
p6_synthesis_rate	138.124
p7_synthesis_rate	201.491
p8_synthesis_rate	1077.83
p9_synthesis_rate	429.997
p10_synthesis_rate	2527.97
p11_synthesis_rate	3.09375
p11_synthesis_rate_2	1
p1_degradation_rate	12.8044
p2_degradation_rate	1.40109
p3_degradation_rate	0.820432
p4_degradation_rate	1.5644
p5_degradation_rate	1.06774
p6_degradation_rate	2.04945
p7_degradation_rate	1.63881
p8_degradation_rate	2.15266
p9_degradation_rate	1.83049
p10_degradation_rate	2.0796
p11_degradation_rate	99.6645
r6_basal	1.96032
r11_basal	0.487263
r1_Kd	0.646374
r1_h	1.66953
r2_Kd	78.6303
r2_h	2.09942
r3_Kd	87.0612
r3_h	2.45488
r4_Kd	310.777
r4_h	1.4731
r5_Kd	21.0109
r5_h	0.566208
r6_Kd	109.138
r6_h	1.76911
r7_Kd	490.551
r7_h	1.25116
r8_Kd	31.8908
r8_h	1.90705
r9_Kd	66.9639
r9_h	3.07751
r10_Kd	1
r10_h	1
r11_Kd	89.6022
r11_h	2.82307
r12_Kd	1
r12_h	1
r13_Kd	50.8136
r13_h	3.8115
r14_Kd	38.0035
r14_h	3.8454
r15_Kd	95.0493
r15_h	2.7658
r16_Kd	62.1488
r16_h	2.44707
