# Supplementary material for: Network topology and parameter estimation: from experimental design methods to gene regulatory network kinetics using a community based approach
Source: BMC Syst Biol. 2014 Feb 7;8:13. doi: 10.1186/1752-0509-8-13 (PMC3927870; doi:10.1186/1752-0509-8-13)
Supplement: Additional file 1 — Supplementary material files– Models and Submissions – model and data for challenge are provided as supplementary material as well as participants’ submissions. Models are provided in MATLAB and Systems Biology Markup Language (SBML format) and the submissions name reflects the rank except for the best performing teams. They are also available at the DREAM site (http://www.the-dream-project.org/challenges/network-topology-and-parameter-inference-challenge). [file 1752-0509-8-13-S1.zip › Submitted_solutions/model2_parameters/dream7_netparinf_parameters_model_2_7.txt]

p1_synthesis_rate	3975.28054827
p2_synthesis_rate	851.76066585
p3_synthesis_rate_1	1052.05908955
p3_synthesis_rate_2	2.02209111838
p4_synthesis_rate_1	5.05538046327
p4_synthesis_rate_2	40.7610180197
p5_synthesis_rate_1	212.190378753
p5_synthesis_rate_2	1.63776673819
p5_synthesis_rate_3	398.291522057
p6_synthesis_rate	78.3300837457
p7_synthesis_rate	0.0737494152589
p8_synthesis_rate	2921.7347478
p9_synthesis_rate	568.224187678
p10_synthesis_rate	1803.17859676
p11_synthesis_rate	2057.99489557
p11_synthesis_rate_2	3211.31679661
p1_degradation_rate	1.81153110866
p2_degradation_rate	1.92459526193
p3_degradation_rate	12.8039896409
p4_degradation_rate	3.32773666828
p5_degradation_rate	22.6668203548
p6_degradation_rate	1.04767384217
p7_degradation_rate	1.03015550187
p8_degradation_rate	1.88010008161
p9_degradation_rate	1.78671137835
p10_degradation_rate	1.57238973224
p11_degradation_rate	0.933538823393
r6_basal	581.909766034
r11_basal	29.6155401798
r1_Kd	77.92202481922
r1_h	0.86101287
r2_Kd	82.6362183842
r2_h	2.30190400267
r3_Kd	3.01227380215
r3_h	0.650232823763
r4_Kd	147.204851807
r4_h	1.9810769812
r5_Kd	145.616674001
r5_h	2.21414270451
r6_Kd	96.6237505503
r6_h	1.21029758188
r7_Kd	36.4190492675
r7_h	8.52733319032
r8_Kd	68.1646665589
r8_h	2.76488359956
r9_Kd	241.145896978
r9_h	1.5629136749
r10_Kd	36.4358916595
r10_h	6.27988387793
r11_Kd	34.8212818019
r11_h	1.92887955568
r12_Kd	96.9320477994
r12_h	2.6835691658
r13_Kd	44.326043686
r13_h	3.18247426641
r14_Kd	21.1074866169
r14_h	3.02931821014
r15_Kd	188.823183643
r15_h	1.86449116549
r16_Kd	83.2565220283
r16_h	3.12486885973
