# Supplementary material for: Network topology and parameter estimation: from experimental design methods to gene regulatory network kinetics using a community based approach
Source: BMC Syst Biol. 2014 Feb 7;8:13. doi: 10.1186/1752-0509-8-13 (PMC3927870; doi:10.1186/1752-0509-8-13)
Supplement: Additional file 1 — Supplementary material files– Models and Submissions – model and data for challenge are provided as supplementary material as well as participants’ submissions. Models are provided in MATLAB and Systems Biology Markup Language (SBML format) and the submissions name reflects the rank except for the best performing teams. They are also available at the DREAM site (http://www.the-dream-project.org/challenges/network-topology-and-parameter-inference-challenge). [file 1752-0509-8-13-S1.zip › Submitted_solutions/model2_parameters/dream7_netparinf_parameters_model_2_8.txt]

p1_synthesis_rate	600
p2_synthesis_rate	400
p3_synthesis_rate_1	200
p3_synthesis_rate_2	200
p4_synthesis_rate_1	4
p4_synthesis_rate_2	10
p5_synthesis_rate_1	300
p5_synthesis_rate_2	10
p5_synthesis_rate_3	1
p6_synthesis_rate	50
p7_synthesis_rate	0.2
p8_synthesis_rate	300
p9_synthesis_rate	300
p10_synthesis_rate	100
p11_synthesis_rate	2000
p7_synthesis_rate_2	600
p1_degradation_rate	1.3
p2_degradation_rate	0.4
p3_degradation_rate	0.5
p4_degradation_rate	1
p5_degradation_rate	0.6
p6_degradation_rate	0.71
p7_degradation_rate	1
p8_degradation_rate	0.81
p9_degradation_rate	1
p10_degradation_rate	0.1
p11_degradation_rate	0.3
r6_basal	10
r11_basal	1e-10
r1_Kd	1
r1_h	1
r2_Kd	200
r2_h	1
r3_Kd	100
r3_h	1
r4_Kd	200
r4_h	2
r5_Kd	100
r5_h	1
r6_Kd	400
r6_h	1
r7_Kd	200
r7_h	1
r8_Kd	50
r8_h	1
r9_Kd	150
r9_h	1
r10_Kd	1
r10_h	1
r11_Kd	10
r11_h	1
r12_Kd	500
r12_h	1
r13_Kd	10
r13_h	1
r14_Kd	30
r14_h	3
r15_Kd	100
r15_h	10
r16_Kd	100
r16_h	1
