# Supplementary material for: Network topology and parameter estimation: from experimental design methods to gene regulatory network kinetics using a community based approach
Source: BMC Syst Biol. 2014 Feb 7;8:13. doi: 10.1186/1752-0509-8-13 (PMC3927870; doi:10.1186/1752-0509-8-13)
Supplement: Additional file 1 — Supplementary material files– Models and Submissions – model and data for challenge are provided as supplementary material as well as participants’ submissions. Models are provided in MATLAB and Systems Biology Markup Language (SBML format) and the submissions name reflects the rank except for the best performing teams. They are also available at the DREAM site (http://www.the-dream-project.org/challenges/network-topology-and-parameter-inference-challenge). [file 1752-0509-8-13-S1.zip › Submitted_solutions/model2_parameters/dream7_netparinf_parameters_model_2_9.txt]

p1_synthesis_rate	450
p2_synthesis_rate	350
p3_synthesis_rate_1	90
p3_synthesis_rate_2	100
p4_synthesis_rate_1	3
p4_synthesis_rate_2	140
p5_synthesis_rate_1	200
p5_synthesis_rate_2	30
p5_synthesis_rate_3	100
p6_synthesis_rate	200
p7_synthesis_rate	0.1
p8_synthesis_rate	1000
p9_synthesis_rate	500
p10_synthesis_rate	700
p11_synthesis_rate	10000
p11_synthesis_rate_2	200
p1_degradation_rate	2
p2_degradation_rate	2
p3_degradation_rate	2
p4_degradation_rate	2
p5_degradation_rate	2
p6_degradation_rate	3
p7_degradation_rate	2
p8_degradation_rate	2
p9_degradation_rate	2
p10_degradation_rate	2
p11_degradation_rate	2
r6_basal	30
r11_basal	200
r1_Kd	77.92202481922
r1_h	0.86101287
r2_Kd	80
r2_h	2
r3_Kd	300
r3_h	3
r4_Kd	100
r4_h	1.5
r5_Kd	150
r5_h	2
r6_Kd	80
r6_h	2
r7_Kd	80
r7_h	2
r8_Kd	15
r8_h	2
r9_Kd	900
r9_h	2
r10_Kd	80
r10_h	2
r11_Kd	150
r11_h	2
r12_Kd	80
r12_h	2
r13_Kd	40
r13_h	2
r14_Kd	20
r14_h	2
r15_Kd	80
r15_h	3
r16_Kd	100
r16_h	2
